# Supplementary material for: Study of the Inhibitory Effects of Enteral Nutrition Formula on Indomethacin-Induced Gastric Lesions in Mice
Source: Nutrients. 2019 Dec 14;11(12):3058. doi: 10.3390/nu11123058 (PMC6949949; doi:10.3390/nu11123058)
Supplement: Supplementary file 1 [file nutrients-11-03058-s001.zip]

Archive with 1 entries (1 files):
- nutrients-658259-supplementary.xlsx
