# Supplementary material for: Study of the Inhibitory Effects of Enteral Nutrition Formula on Indomethacin-Induced Gastric Lesions in Mice
Source: Nutrients. 2019 Dec 14;11(12):3058. doi: 10.3390/nu11123058 (PMC6949949; doi:10.3390/nu11123058)
Supplement: Supplementary file 1 [file nutrients-11-03058-s001.zip › nutrients-658259-supplementary.xlsx]

## Sheet: Table 1
Table S1. Composition of the enteral nutrition formulas
			（Unit）	MermedⓇ One	TerumealⓇ 2.0α
Volume			（mL）	400	200
Energy			（kcal）	400	400
Protein			（g）	16	14.5
Fat			（g）	15.2	15
Carbohydrate			（g）	55.2	52
	Sugars		（g）	50	51.4
	Dietary fiber		（g）	5.2	0.6
Ash			（g）	3.6	1.6
Water			（g）	336	140
Vitamin A			（μgRAE）	420	283
Vitamin D			（μg）	3.2	1.83
Vitamin E			（mg）	4	3
Vitamin K			（μg）	60	25
Vitamin B1			（mg）	0.84	0.83
Vitamin B2			（mg）	0.88	0.67
Niacin			（mgNE）	13.2	7
Vitamin B6			（mg）	1.2	1
Folic acid			（μg）	136	100
Vitamin B12			（μg）	8.8	3
Biotin			（μg）	32	21.7
Pantothenic acid			（mg）	3.4	3
Vitamin C			（mg）	64	60
Sodium			（mg）	560	200
Potassium			（mg）	660	200
Calcium			（mg）	408	150
Magnesium			（mg）	156	75
Chloride			（mg）	460	200
Phosphorus			（mg）	440	200
Iron			（mg）	4.4	3
Zinc			（mg）	5.2	4.8
Copper			（mg）	0.4	0.48
Manganese			（mg）	1.76	1.4
Selenium			（μg）	26	20
Chromium			（μg）	18	-
Molybdenum			（μg）	26	6
Iodine			（μg）	84	-
